# Supplementary material for: MicroRNA-27 inhibits adipogenic differentiation in orbital fibroblasts from patients with Graves’ orbitopathy
Source: PLoS One. 2019 Aug 15;14(8):e0221077. doi: 10.1371/journal.pone.0221077 (PMC6695164; doi:10.1371/journal.pone.0221077)
Supplement: S1 File — (XLSX) [file pone.0221077.s001.xlsx]

## Sheet: Figure 1
	Real time PCR
27A	NL	GO
1	0.349	0.27375
2	1.485	0.247
3	2.987	1.35
4	2.245	0.119
5	1.5165	0.979
Mean	1.7165	0.59375
SD	0.981979	0.540452
p-value	0.0383182
27B	NL	GO
1	1.93	0.006
2	0.6	0.051
3	0.415	0.479
4	2.392	0.254
5	1.799	0.483
Mean	1.4272	0.2546
SD	0.870444	0.226813
p-value	0.047376

## Sheet: Figure 3
	0	4	7	10
27A	1.34472	0.867389	0.144208	0.0042
	1.06221	0.413378	0.178996	0.080729
	0.700091	0.489325	0.370414	0.056101
	1.03568	0.590031	0.231206	0.04701
	0.323135	0.243182	0.121806	0.0390661
27B	1.06055	0.14559	0.169045	0.0104
	0.989996	0.65253	0.142987	0.053155
	0.952433		0.038733	0.0426
	1.00099	0.39906	0.116922	0.035385
	0.0548921	0.358461	0.0689555	0.0222719

## Sheet: Figure 2
	PCR
27A	NC	mimics
	1000.13	110695
	1000	120001
	1000.3	131578
Mean	1000.14	120758
SD	0.122837	8542.37
P-value	0.0025343
27B	NC	mimics
	1000.28	66307.5
	1000	70000.6
	1000	50000.5
Mean	1000.09	62102.9
SD	0.161658	10642.4
P-value	0.009961
	0.92043	111904	1.09984
	1.04864	110975	1.11288
	1.03605	109205	1.17551
	1.00171	110695	1.12941
	0.0706698	1370.93	0.040454
	0.950521	63308.9	2.86167
	1.05205	65588.5	2.35523
		70025.1	2.38493
	1.00129	66307.5	2.53394
	0.0717954	3415.31	0.284207

## Sheet: Figure 4-0
2017.03.10			2017.05.10
Sample Name	ave	△△Cт	Sample Name	ave	△△Cт			PPAR	C/EBPa	C/EBPb
NC 0	1.00342	0.89353	NC 0	0.99992	1.05217		NC0	1.00342	1.00602	1.00286
NC 0		1.0897	NC 0		1.0834		NC10	2.90789	9.79394	1.20828
NC 0		1.02703	NC 0		1.14317		miR27am	1.79433	7.27334	1.13155
NC 10	2.90789	2.79868	NC 10	2.2787	2.43781		miR27bm	1.76898	8.25914	0.857979
NC 10		2.93557	NC 10		2.54751
NC 10		2.98941	NC 10		2.48654		NC0	1.09291	1.26357	0.383967	1
miR27a 10	1.79433	1.73297	miR27a	2.17295	2.32439		NC10	2.49062	10.2085	0.395879	1.18764
miR27a 10		1.84578	miR27a		2.36169		miR27ai	2.37504	10.5393	0.380116	1.14035
miR27a 10		1.80423	miR27a		2.43904		miR27bi	2.61399	9.38792	0.380089	1.14027
miR27b 10	1.76898	1.7034	miR27b	2.39157	2.515
miR27b 10		2.0545	miR27b		2.74504		SD	0.100193	0.131325	0.0943179
miR27b 10		1.54904	miR27b		2.58193			0.0983313	0.927279	0.0579471
10	2.16412	1.96449	10	2.21338	2.18517			0.057055	0.237655	0.0973946
10		2.16307	10		2.61042			0.259037	0.555928	0.0961015
10		2.36481	10		2.46207			0.0462414	0.00130194	0.0167588
0	1.49782	1.04144	0	0.915465	0.952003			0.0549632	0.753279	0.00196433
0		2.03456	0		1.02805			0.0584782	0.373442	0.0150745
0		1.41746	0		1.02176			0.118321	0.261591	0.00691094
Sample Name	ave	△△Cт	Sample Name	ave	△△Cт
NC 0	1.00602	1.09799	NC 0	0.99966	1.26362
NC 0		1.06444	NC 0		1.26225
NC 0		0.855618	NC 0		1.26485
NC 10	9.79394	9.95554	NC 10	8.07636	11.0552
NC 10		8.79648	NC 10		9.95773
NC 10		10.6298	NC 10		9.61263
miR27a 10	7.27334	7.17575	miR27a	8.33805	10.9369
miR27a 10		7.10003	miR27a		10.196
miR27a 10		7.54426	miR27a		10.485
miR27b 10	8.25914	8.25033	miR27b	7.42715	9.57891
miR27b 10		8.81942	miR27b		9.49509
miR27b 10		7.70767	miR27b		9.08976
10	8.41217	8.19788	10	6.73133	8.63612
10		8.74435	10		8.533
10		8.29428	10		8.35608
0	0.932956	1.09372	0	0.791159	1.00536
0		0.901653	0		1.00471
0		0.803501	0		0.990007
Sample Name	ave	△△Cт	Sample Name	ave	△△Cт
NC 0	1.00286	0.954893	NC 0	1.00032	0.98954
NC 0		1.11152	NC 0		1.00285
NC 0		0.942166	NC 0		0.969556
NC 10	1.20828	1.21413	NC 10	0.401093	0.394723
NC 10		1.14763	NC 10		0.398147
NC 10		1.26308	NC 10		0.394767
miR27a 10	1.13155	1.04883	miR27a	0.385122	0.362891
miR27a 10		1.23889	miR27a		0.390899
miR27a 10		1.10693	miR27a		0.386557
miR27b 10	0.857979	0.753151	miR27b	0.385095	0.381698
miR27b 10		0.878867	miR27b		0.372515
miR27b 10		0.941918	miR27b		0.386053
10	1.05378	1.03273	10	0.389025	0.41082
10		1.06849	10		0.377621
10		1.06013	10		0.363462
0	1.13499	1.25155	0	1.0132	1.01096
0		1.10147	0		0.995969
0		1.05195	0		0.993167

## Sheet: Figure 4-1
	C/EBPa	C/EBPa/β-actin	% of NC 0day	% of NC 10day					β-actin
NC 0day	8.953	0.238346	100.145	60.0368				0day	37.563
NC 10day	12.929	0.396814	166.729	99.9532				NC 0day	32.582				RAW data
27a 10day	10.504	0.366683	154.068	92.3635				NC 10day	28.646
27b 10day	10.068	0.249097	104.663	62.7448				27a 10day	40.418
10day	2.158	0.0602995	25.3359	15.1888				27b 10day	35.788
0day	12.793	0.47887	201.206	120.622				10day	26.715
	C/EBPb	C/EBPb/β-actin	% of NC 0day	% of NC 10day					β-actin
NC 0day	6.842	0.182147	100.081	35.2316				0day	37.563
NC 10day	16.838	0.516788	283.95	99.9591				NC 0day	32.582
27a 10day	3.967	0.138484	76.0899	26.786				NC 10day	28.646
27b 10day	12.535	0.310134	170.403	59.9873				27a 10day	40.418
10day	18.755	0.524058	287.944	101.365				27b 10day	35.788
0day	1.935	0.0724312	39.7974	14.0099				10day	26.715
	PPARr	PPARr/β-actin	% of NC 0day	% of NC 10day					β-actin
NC 0day	5.215	0.138833	99.8802	15.107				0day	37.563
NC 10day	29.957	0.919434	661.463	100.047				NC 0day	32.582
27a 10day	10.837	0.378308	272.164	41.1651				NC 10day	28.646
27b 10day	29.273	0.724257	521.048	78.8092				27a 10day	40.418
10day	29.524	0.824969	593.503	89.7681				27b 10day	35.788
0day	2.427	0.0908478	65.3582	9.88551				10day	26.715

## Sheet: Figure 4-2
		C/EBPa	C/EBPa/β-actin	% of NC 0day	% of NC 10day					β-actin
	NC 0day	11.379	0.468966	100.145	88.8194	100.145			0day	24.264
	NC 10day	17.778	0.5276	166.729	99.9242	166.729			NC 0day	33.696
	27a 10day	8.725	0.313589	134.068	59.3919	154.068			NC 10day	27.823
	27b 10day	8.691	0.29496	104.663	55.8637	104.663			27a 10day	29.465
	10day	10.111	0.326435	69.6024	61.8248				27b 10day	30.974
	0day	8.599	0.380302	81.0878	72.0268				10day	22.611
		C/EBPb	C/EBPb/β-actin	% of NC 0day	% of NC 10day					β-actin
	NC 0day	27.554	1.13559	100.081	87.1521	100.081			0day	24.264
	NC 10day	43.893	1.30262	283.95	99.9706	283.95			NC 0day	33.696
	27a 10day	31.668	1.1382	76.0899	87.3519	76.0899			NC 10day	27.823
	27b 10day	40.148	1.36257	170.403	104.571	170.403			27a 10day	29.465
	10day	45.92	1.48253	130.505	113.778				27b 10day	30.974
	0day	3.255	0.143956	12.6722	11.0481				10day	22.611
		PPARr	PPARr/β-actin	% of NC 0day	% of NC 10day					β-actin
	NC 0day	2.965	0.122197	100.162	41.8485				0day	24.264
	NC 10day	9.847	0.292231	239.533	100.079				NC 0day	33.696
	27a 10day	6.95	0.249793	204.749	85.5457				NC 10day	27.823
	27b 10day	9.313	0.31607	259.074	108.243				27a 10day	29.465
	10day	13.806	0.445729	365.351	152.647				27b 10day	30.974
	0day	2.35	0.103932	85.1899	35.5931				10day	22.611
				0.138833	99.8802
				0.919434	661.463
				0.378308	272.164
				0.724257	521.048

## Sheet: Figure 5.
		oil red O

## Sheet: Figure 6
	2017.07.14	GO
		con	NC	miR27a	miR27b						con	NC	miR27a	miR27b
	p-ERK	17.37	28.893	21.168	16.797					β-actin	23.352	32.164	31.992	32.259
	p-ERK/β-actin	0.743834	0.898302	0.661665	0.520692
	% of Con	82.8322	100.034	73.6821	57.9835
	p-ERK/ERK	0.81385	1.23274	0.919868	0.834468
	% of Con	66.0057	99.9791	74.604	67.6778
		con	NC	miR27a	miR27b						con	NC	miR27a	miR27b
	ERK	21.343	23.438	23.012	20.129					β-actin	23.352	32.164	31.992	32.259
	ERK/β-actin	0.913969	0.728703	0.719305	0.623981
	% of Con	125.373	99.9592	98.6701	85.5941
		con	NC	miR27a	miR27b						con	NC	miR27a	miR27b
	p-Smad2	7.253	13.294	7.057	3.953					β-actin	23.352	32.164	31.992	32.259
	p-Smad2/β-actin	0.310594	0.413319	0.220586	0.122539
	% of Con	75.2045	100.077	53.4107	29.6706
	p-Smad2/Smad2	0.401184	0.468198	0.258583	0.178562
	% of Con	85.723	100.042	55.2529	38.1542
		con	NC	miR27a	miR27b						con	NC	miR27a	miR27b
	Smad2	18.079	28.394	27.291	22.138					β-actin	23.352	32.164	31.992	32.259
	Smad2/β-actin	0.774195	0.882788	0.853057	0.686258
	% of Con	87.6778	99.976	96.6089	77.7189
		con	NC	miR27a	miR27b						con	NC	miR27a	miR27b
	p-mTOR	5.462	16.554	18.532	8.015					β-actin	23.352	32.164	31.992	32.259
	p-mTOR/β-actin	0.233899	0.514675	0.57927	0.248458
	% of Con	45.4172	99.9369	112.48	48.2442
	p-mTOR/mTOR	0.300407	0.666694	0.548852	0.406873
	% of Con	45.0385	99.9541	82.2867	61.0005
		con	NC	miR27a	miR27b						con	NC	miR27a	miR27b
	mTOR	18.182	24.83	33.765	19.699					β-actin	23.352	32.164	31.992	32.259
	mTOR/β-actin	0.778606	0.771981	1.05542	0.610651
	% of Con	99.9494	99.099	135.484	78.3891
		con	NC	miR27a	miR27b						con	NC	miR27a	miR27b
	p-AKT	5.25	12.084	12.598	3.911					β-actin	23.352	32.164	31.992	32.259
	p-AKT/β-actin	0.22482	0.3757	0.393786	0.121237
	% of Con	99.9201	166.978	175.016	53.8833
	p-AKT/AKT	0.125893	0.25174	0.251357	0.0846445
	% of Con	99.9153	199.793	199.489	67.1782
		con	NC	miR27a	miR27b						con	NC	miR27a	miR27b
	AKT	41.702	48.002	50.12	46.205					β-actin	23.352	32.164	31.992	32.259
	AKT/β-actin	1.7858	1.49241	1.56664	1.43231
	% of Con	99.9888	83.5618	87.7179	80.1967
		con	NC	miR27a	miR27b						con	NC	miR27a	miR27b
	p-PI3K	28.066	19.421	29.67	32.977					β-actin	23.352	32.164	31.992	32.259
	p-PI3K/β-actin	1.20187	0.603812	0.927419	1.02226
	% of Con	198.985	99.9688	153.546	169.248
	p-PI3K/PI3K	1.55249	0.847449	1.09714	1.75755
	% of Con	183.293	100.053	129.533	207.504
		con	NC	miR27a	miR27b						con	NC	miR27a	miR27b
	PI3K	18.078	22.917	27.043	18.763					β-actin	23.352	32.164	31.992	32.259
	PI3K/β-actin	0.774152	0.712505	0.845305	0.581636
	% of Con	100.02	92.0549	109.213	75.1468
		con	NC	miR27a	miR27b						con	NC	miR27a	miR27b
	p-NFkB	27.064	33.132	35.842	6.077					β-actin	23.352	32.164	31.992	32.259
	p-NFkB/β-actin	1.15896	1.0301	1.12034	0.188382
	% of Con	112.52	100.009	108.771	18.2895
	p-NFkB/NFkB	2.19408	1.95735	1.63752	0.533538
	% of Con	112.115	100.018	83.6749	27.2631
		con	NC	miR27a	miR27b						con	NC	miR27a	miR27b
	NFkB	12.335	16.927	21.888	11.39					β-actin	23.352	32.164	31.992	32.259
	NFkB/β-actin	0.52822	0.526272	0.684171	0.35308
	% of Con	100.422	100.052	130.071	67.1254
		con	NC	miR27a	miR27b						con	NC	miR27a	miR27b
	p-p38	20.831	27.427	27.694	30.289					β-actin	23.352	32.164	31.992	32.259
	p-p38/β-actin	0.892044	0.852724	0.865654	0.938932
	% of Con	104.577	99.9676	101.483	110.074
	p-p38/p38	1.10427	1.1033	1.15657	1.49886
	% of Con	100.115	100.027	104.856	135.89
		con	NC	miR27a	miR27b						con	NC	miR27a	miR27b
	p38	18.864	24.859	23.945	20.208					β-actin	23.352	32.164	31.992	32.259
	p38/β-actin	0.807811	0.772883	0.748468	0.62643
	% of Con	104.503	99.9848	96.8264	81.0388
		con	NC	miR27a	miR27b						con	NC	miR27a	miR27b
	p-JNK	36.545	54.885	52.014	48.325					β-actin	23.352	32.164	31.992	32.259
	p-JNK/β-actin	1.56496	1.70641	1.62584	1.49803
	% of Con	91.7328	100.024	95.3015	87.8096
	p-JNK/JNK	2.54403	1.6944	1.26278	4.45885
	% of Con	150.179	100.024	74.5444	263.214
		con	NC	miR27a	miR27b						con	NC	miR27a	miR27b
	JNK	14.365	32.392	41.19	10.838					β-actin	23.352	32.164	31.992	32.259
	JNK/β-actin	0.615151	1.00709	1.28751	0.335968
	% of Con	61.0875	100.009	127.856	33.3633
